# Supplementary material for: Alcohol Consumption Patterns and Risk of Early-Onset Vasomotor Symptoms in Premenopausal Women
Source: Nutrients. 2022 May 29;14(11):2276. doi: 10.3390/nu14112276 (PMC9182895; doi:10.3390/nu14112276)
Supplement: Supplementary file 1 [file nutrients-14-02276-s001.zip]

Archive with 1 entries (1 files):
- nutrients-1734233-supplementary.pdf
